# Supplementary material for: Short term exposure to titanium, aluminum and vanadium (Ti 6Al 4V) alloy powder drastically affects behavior and antioxidant metabolites in vital organs of male albino mice
Source: Toxicol Rep. 2018 Jun 13;5:765–70. doi: 10.1016/j.toxrep.2018.06.006 (PMC6031284; doi:10.1016/j.toxrep.2018.06.006)
Supplement: Transparency document [file mmc1.zip]

Archive with 1 entries (1 files):
- COI-Furhan.pdf
